# Supplementary material for: Phosphine-Functionalized Core-Crosslinked Micelles and Nanogels with an Anionic Poly(styrenesulfonate) Shell: Synthesis, Rhodium(I) Coordination and Aqueous Biphasic Hydrogenation Catalysis
Source: Polymers (Basel). 2022 Nov 15;14(22):4937. doi: 10.3390/polym14224937 (PMC9697678; doi:10.3390/polym14224937)
Supplement: Supplementary file 1 [file polymers-14-04937-s001.zip]

Archive with 1 entries (1 files):
- polymers-2009927-supplementary.pdf
